# Supplementary material for: Mesenchymal stem cells for osteoarthritis: Recent advances in related cell therapy
Source: Bioeng Transl Med. 2024 Aug 5;10(1):e10701. doi: 10.1002/btm2.10701 (PMC11711223; doi:10.1002/btm2.10701)
Supplement: Supplementary file 1 — Data S1: Supporting Information. [file BTM2-10-e10701-s001.zip]

Archive with 5 entries (5 files):
- Additional file 1 RightsLink Printable License of Figure 2E..pdf
- Additional file 2 RightsLink Printable License of Figure 5A..pdf
- Additional file 3 RightsLink Printable License of Figure 5B-C..pdf
- Additional file 4 RightsLink Printable License of Figure 6C-D..pdf
- Additional file.docx
